# Supplementary material for: Single Cell RNA-Seq Identifies Immune-Related Prognostic Model and Key Signature-SPP1 in Pancreatic Ductal Adenocarcinoma
Source: Genes (Basel). 2022 Sep 29;13(10):1760. doi: 10.3390/genes13101760 (PMC9601640; doi:10.3390/genes13101760)
Supplement: Supplementary file 1 [file genes-13-01760-s001.zip]

Archive with 1 entries (1 files):
- genes-1899367-supplementary.pdf
